# Supplementary material for: Multiscale Mathematical Modeling in Systems Biology: A Framework to Boost Plant Synthetic Biology
Source: Plants (Basel). 2025 Feb 5;14(3):470. doi: 10.3390/plants14030470 (PMC11820955; doi:10.3390/plants14030470)
Supplement: Supplementary file 1 [file plants-14-00470-s001.zip]

Archive with 1 entries (1 files):
- plants-3298459-supplementary.pdf
